# Supplementary material for: Late-Relapsing Hepatitis after Yellow Fever
Source: Viruses. 2020 Feb 17;12(2):222. doi: 10.3390/v12020222 (PMC7077229; doi:10.3390/v12020222)
Supplement: Supplementary file 1 [file viruses-12-00222-s001.zip]

Archive with 6 entries (4 files):
- viruses-688701.suppl zip/
- viruses-688701.suppl zip/sup material/
- viruses-688701.suppl zip/sup material/Figure S1.tiff
- viruses-688701.suppl zip/sup material/viruses-688701-File S1.pdf
- viruses-688701.suppl zip/sup material/viruses-688701-supplementary legend.pdf
- viruses-688701.suppl zip/sup material/viruses-688701-Table S1.pdf
